# Supplementary material for: Phylogenomic and Evolutionary Analyses Reveal Diversifications of SET-Domain Proteins in Fungi
Source: J Fungi (Basel). 2022 Nov 2;8(11):1159. doi: 10.3390/jof8111159 (PMC9692433; doi:10.3390/jof8111159)
Supplement: Supplementary file 1 [file jof-08-01159-s001.zip]

Archive with 2 entries (2 files):
- jof-1956913-supplementary.pdf
- Table S1-revised.xlsx
